# Supplementary material for: Enhanced base editing by co-expression of free uracil DNA glycosylase inhibitor
Source: Cell Res. 2017 Aug 29;27(10):1289–92. doi: 10.1038/cr.2017.111 (PMC5630677; doi:10.1038/cr.2017.111)
Supplement: Supplementary information, Table S1 — Calculation of indels. [file cr2017111x2.xlsx]

## Sheet: Indel
Table S1 Calculation of indels. Indels were determined by deep-sequencing sgRNA-targeted genomic sites. Indel frequency at each examined genomic site was determined under indicated conditions. Counts of indel-containing reads and total mapped reads were listed.
BE3_repeat a							BE3-ΔUGI_repeat a					dCas9_repeat a
sgRNA	sgEMX1	sgSite 4					sgRNA	sgEMX1	sgSite 4			sgRNA	sgEMX1	sgSite 4
Indel-containing reads	934	497					Indel-containing reads	1808	588			Indel-containing reads	110	46
Total reads	348672	110962					Total reads	389710	110107			Total reads	205044	79200
Frequency	0.00267874	0.00447901					Frequency	0.00463935	0.00534026			Frequency	0.00053647	0.000580808
BE3_repeat b							BE3-ΔUGI_repeat b					dCas9_repeat b
sgRNA	sgEMX1	sgSite 4					sgRNA	sgEMX1	sgSite 4			sgRNA	sgEMX1	sgSite 4
Indel-containing reads	845	444					Indel-containing reads	1672	637			Indel-containing reads	134	90
Total reads	320997	107768					Total reads	357281	119245			Total reads	231777	122076
Frequency	0.00263242	0.00411996					Frequency	0.00467979	0.00534194			Frequency	0.000578142	0.000737246
BE3_repeat c							BE3-ΔUGI_repeat c					dCas9_repeat c
sgRNA	sgEMX1	sgSite 4					sgRNA	sgEMX1	sgSite 4			sgRNA	sgEMX1	sgSite 4
Indel-containing reads	896	999					Indel-containing reads	1496	857			Indel-containing reads	134	81
Total reads	328051	193098					Total reads	312504	139467			Total reads	256652	111995
Frequency	0.00273128	0.00517354					Frequency	0.00478714	0.00614482			Frequency	0.000522108	0.000723247
BE3_repeat 1							BE3_low UGI_repeat 1					BE3_medium UGI_repeat 1					BE3_high UGI_repeat 1					eBE-S1_repeat 1							eBE-S3_repeat 1							dcas9_repeat 1
sgRNA	sgEMX1	sgFANCF	sgSite 2	sgSite 4	sgRNF2		sgRNA	sgFANCF	sgSite 2	sgRNF2		sgRNA	sgFANCF	sgSite 2	sgRNF2		sgRNA	sgFANCF	sgSite 2	sgRNF2		sgRNA	sgEMX1	sgFANCF	sgSite 2	sgSite 4	sgRNF2		sgRNA	sgEMX1	sgFANCF	sgSite 2	sgSite 4	sgRNF2		sgRNA	sgEMX1	sgFANCF	sgSite 2	sgSite 4	sgRNF2
Indel-containing reads	895	441	795	60	1850		Indel-containing reads	15953	676	810		Indel-containing reads	12348	504	3265		Indel-containing reads	6417	20228	610		Indel-containing reads	4414	955	2802	116	195		Indel-containing reads	2226	271	347	31	89		Indel-containing reads	21	73	36	197	119
Total reads	48665	18025	62171	1471	411081		Total reads	931255	47217	417076		Total reads	873297	48359	4627808		Total reads	717151	2740576	548521		Total reads	319104	81160	316862	4079	43606		Total reads	313341	18332	76116	1150	23668		Total reads	75748	110536	180324	157925	350807
Frequency	0.018391	0.024466	0.0127873	0.0407886	0.00450033		Frequency	0.0171306	0.0143169	0.00194209		Frequency	0.0141395	0.0104221	0.000705518		Frequency	0.00894791	0.00738093	0.00111208		Frequency	0.0138325	0.0117669	0.00884297	0.0284383	0.00447186		Frequency	0.00710408	0.0147829	0.00455883	0.0269565	0.00376035		Frequency	0.000277235	0.000660418	0.000199641	0.00124743	0.000339218
BE3_repeat 2							BE3_low UGI_repeat 2					BE3_medium UGI_repeat 2					BE3_high UGI_repeat 2					eBE-S1_repeat 2							eBE-S3_repeat 2							dcas9_repeat 2
sgRNA	sgEMX1	sgFANCF	sgSite 2	sgSite 4	sgRNF2		sgRNA	sgFANCF	sgSite 2	sgRNF2		sgRNA	sgFANCF	sgSite 2	sgRNF2		sgRNA	sgFANCF	sgSite 2	sgRNF2		sgRNA	sgEMX1	sgFANCF	sgSite 2	sgSite 4	sgRNF2		sgRNA	sgEMX1	sgFANCF	sgSite 2	sgSite 4	sgRNF2		sgRNA	sgEMX1	sgFANCF	sgSite 2	sgSite 4	sgRNF2
Indel-containing reads	1342	1351	3160	98	355		Indel-containing reads	1879	429	814		Indel-containing reads	583	246	12419		Indel-containing reads	905	383	6196		Indel-containing reads	1190	603	490	214	6916		Indel-containing reads	509	469	324	97	109		Indel-containing reads	221	17	68	597	53
Total reads	103215	74368	212558	2332	27282		Total reads	222230	190582	276259		Total reads	83366	125302	1797351		Total reads	157071	233290	1169347		Total reads	141089	73115	59859	12852	616673		Total reads	65542	54880	74549	5768	34157		Total reads	238396	20139	241318	404247	388660
Frequency	0.013002	0.0181664	0.0148665	0.042024	0.0130122		Frequency	0.0084552	0.002251	0.00294651		Frequency	0.00699326	0.00196326	0.00690961		Frequency	0.00576173	0.00164173	0.00529868		Frequency	0.00843439	0.00824728	0.0081859	0.0166511	0.011215		Frequency	0.00776601	0.00854592	0.00434613	0.0168169	0.00319115		Frequency	0.000927029	0.000844133	0.000281786	0.00147682	0.000136366
BE3_repeat 3							BE3_low UGI_repeat 3					BE3_medium UGI_repeat 3					BE3_high UGI_repeat 3					eBE-S1_repeat 3							eBE-S3_repeat 3							dcas9_repeat 3
sgRNA	sgEMX1	sgFANCF	sgSite 2	sgSite 4	sgRNF2		sgRNA	sgFANCF	sgSite 2	sgRNF2		sgRNA	sgFANCF	sgSite 2	sgRNF2		sgRNA	sgFANCF	sgSite 2	sgRNF2		sgRNA	sgEMX1	sgFANCF	sgSite 2	sgSite 4	sgRNF2		sgRNA	sgEMX1	sgFANCF	sgSite 2	sgSite 4	sgRNF2		sgRNA	sgEMX1	sgFANCF	sgSite 2	sgSite 4	sgRNF2
Indel-containing reads	1121	1696	330	323	296		Indel-containing reads	733	899	11059		Indel-containing reads	676	796	391		Indel-containing reads	26114	377	938		Indel-containing reads	203	11749	491	456	632		Indel-containing reads	420	955	265	687	73		Indel-containing reads	56	35	18	177	873
Total reads	67300	32047	32088	37689	20520		Total reads	13603	379832	1371777		Total reads	15719	371443	157260		Total reads	1323861	233889	347147		Total reads	59254	352200	91854	95309	85563		Total reads	137434	35842	43992	153790	17760		Total reads	49460	192903	23687	22284	468008
Frequency	0.0166568	0.0529223	0.0102842	0.00857014	0.014425		Frequency	0.0538852	0.00236684	0.00806181		Frequency	0.0430053	0.00214299	0.00248633		Frequency	0.0197256	0.00161188	0.00270203		Frequency	0.00342593	0.0333589	0.00534544	0.00478444	0.00738637		Frequency	0.00305601	0.0266447	0.00602382	0.00446713	0.00411036		Frequency	0.00113223	0.000181438	0.00075991	0.00794292	0.00186535
HeLa_BE3_repeat 1							HeLa_BE3_high UGI_repeat 1					HeLa_eBE-S3_repeat 1					HeLa_dCas9_repeat 1
sgRNA	sgFANCF	sgRNF2					sgRNA	sgFANCF	sgRNF2			sgRNA	sgFANCF	sgRNF2			sgRNA	sgFANCF	sgRNF2
Indel-containing reads	2199	604					Indel-containing reads	992	92			Indel-containing reads	1387	120			Indel-containing reads	10	50
Total reads	206836	545541					Total reads	192583	549456			Total reads	135156	412743			Total reads	122244	353127
Frequency	0.0106316	0.00110716					Frequency	0.00515103	0.000167438			Frequency	0.0102622	0.000290738			Frequency	8.18036e-05	0.000141592
HeLa_BE3_repeat 2							HeLa_BE3_high UGI_repeat 2					HeLa_eBE-S3_repeat 2					HeLa_dCas9_repeat 2
sgRNA	sgFANCF	sgRNF2					sgRNA	sgFANCF	sgRNF2			sgRNA	sgFANCF	sgRNF2			sgRNA	sgFANCF	sgRNF2
Indel-containing reads	3220	1094					Indel-containing reads	768	492			Indel-containing reads	1486	620			Indel-containing reads	13	30
Total reads	181426	360267					Total reads	182646	339498			Total reads	166029	373640			Total reads	128362	518330
Frequency	0.0177483	0.00303664					Frequency	0.00420486	0.0014492			Frequency	0.00895024	0.00165935			Frequency	0.000101276	5.78782e-05
HeLa_BE3_repeat 3							HeLa_BE3_high UGI_repeat 3					HeLa_eBE-S3_repeat 3					HeLa_dCas9_repeat 3
sgRNA	sgFANCF	sgRNF2					sgRNA	sgFANCF	sgRNF2			sgRNA	sgFANCF	sgRNF2			sgRNA	sgFANCF	sgRNF2
Indel-containing reads	3158	818					Indel-containing reads	1252	454			Indel-containing reads	746	630			Indel-containing reads	11	60
Total reads	196289	310820					Total reads	168542	374617			Total reads	83508	343654			Total reads	158491	623633
Frequency	0.0160885	0.00263175					Frequency	0.00742842	0.0012119			Frequency	0.00893328	0.00183324			Frequency	6.94046e-05	9.62104e-05
