# Supplementary material for: Enhanced base editing by co-expression of free uracil DNA glycosylase inhibitor
Source: Cell Res. 2017 Aug 29;27(10):1289–92. doi: 10.1038/cr.2017.111 (PMC5630677; doi:10.1038/cr.2017.111)
Supplement: Supplementary information, Table S3 — Oligos used for plasmid construction. [file cr2017111x4.xlsx]

## Sheet: Sheet1
Table S3 Oligos used for plasmid construction.
Oligos used for plasmid construction
Name	Sequence
T2A-FOR-1	AAATGGCCGAAAACGGATGT
BE3-ΔUGI-R	CTGATCAGCGGGTTTAAACTcAGACTTTCCTCTTCTTCTTGGGAGAACCACCAGAGTCACCCCCAAGCT
pc3.1-UGI-F	GTGCTGGATATCTGCAGAATTCATGACTAATCTGTCAGATAT
pc3.1-UGI-NLS-R	TTGGTACCGAGCTCGGATCCCTAGACTTTCCTCTTCTTCTTGGGGAGCATCTTAATCTT
pcDNA3.1-3xflag-FOR	ATATCTGCAGAATTCGACTACAAAGACCATGACGGTGATTATAAAGATCATGACATCGATTACAAGGATGACGATGACAAGTAGTAAGGATCCGAGCTCGGT
pcDNA3.1-3xflag-REV	ACCGAGCTCGGATCCTTACTACTTGTCATCGTCATCCTTGTAATCGATGTCATGATCTTTATAATCACCGTCATGGTCTTTGTAGTCGAATTCTGCAGATAT
pc3.1-UGI-NLS-3FLAG-R	ATGGTCTTTGTAGTCGACTTTCCTCTTCTTCTTGGGG
PmeI-ApaI-R	GAGGCTGATCAGCGGGTTTAAACTCAATGGTGAGGGCCCGACTTTCCTCTTCTTCTTGG
T2A-REV-1-NEW	AGAACCACCAGAGTCACCCCCAAGCTGTGA
T2A-FOR-2	GACTCTGGTGGTTCTGAGGGCAGAGGAAGTCTGCTAACATGCGGTGACGTCGAGGAGAATCCTGGCCCAACTAATCTGTCAGATATTAT
T2A-REV-2	CGAGGCTGATCAGCGGGTTTAAACTCAATGGTGATGGTGA
ApaI-1T2AUGI-F	AAAGTCGGGCCCGAGGGCAGAGGAAGTCTGCT
PmeI-1T2AUGI-R	CAGCGGGTTTAAACTTAGACTTTCCTCTTCTTCTTGGG
3x2AUGI	GCTAGCGCCGGAGAGCTTCAAAAGGGGAACGAACTCGCACTACCGTCTAAATACGTGAATTTCCTGTATTTAGCGTCCCATTACGAGAAGTTGAAAGGTTCACCTGAAGATAACGAACAGAAGCAACTTTTTGTTGAGCAGCACAAACATTATCTCGACGAAATCATAGAGCAAATTTCGGAATTCAGTAAGAGAGTCATCCTAGCTGATGCCAATCTGGACAAAGTATTAAGCGCATACAACAAGCACAGGGATAAACCCATACGTGAGCAGGCGGAAAATATTATCCATTTGTTTACTCTTACCAACCTCGGCGCTCCAGCCGCATTCAAGTATTTTGACACAACGATAGATCGCAAACGATACACTTCTACCAAGGAGGTGCTAGACGCGACACTG…
PmeI-3T2AUGI-R	CAGCGGGTTTAAACTCACACCTTTCTTTTTTTTTTAGG
sgEMX1_For	ACCGAGTCCGAGCAGAAGAAGAA
sgEMX1_Rev	AAACTTCTTCTTCTGCTCGGACT
sgFANCF_For	ACCGGAATCCCTTCTGCAGCACC
sgFANCF_Rev	AAACGGTGCTGCAGAAGGGATTC
sgHEK293-site 2_For	ACCGGAACACAAAGCATAGACTGC
sgHEK293-site 2_Rev	AAACGCAGTCTATGCTTTGTGTTC
sgHEK293-site 4_For	ACCGGCACTGCGGCTGGAGGTGG
sgHEK293-site 4_Rev	AAACCCACCTCCAGCCGCAGTGC
sgRNF2_For	ACCGGTCATCTTAGTCATTACCTG
sgRNF2_Rev	AAACCAGGTAATGACTAAGATGAC
