# Supplementary material for: Enhanced base editing by co-expression of free uracil DNA glycosylase inhibitor
Source: Cell Res. 2017 Aug 29;27(10):1289–92. doi: 10.1038/cr.2017.111 (PMC5630677; doi:10.1038/cr.2017.111)
Supplement: Supplementary information, Table S4 — sgRNA target sequences and PCR primers for amplifying sgRNA-targeted genomic regions. [file cr2017111x5.xlsx]

## Sheet: Sheet1
Table S4 sgRNA target sequences and PCR primers for amplifying sgRNA-targeted genomic regions.
sgRNA target sequences and genomic DNA PCR primers
Name	Sequence
sgEMX1	GAGTCCGAGCAGAAGAAGAAGGG
hEMX1_G2F	CTGCCATCCCCTTCTGTGAA
hEMX1_G2R	AAGGGAGATTGGAGACACGGA
sgFANCF	GGAATCCCTTCTGCAGCACCTGG
hFANCF_GC1F	CACAGTATGTCTCTGGCGTT
hFANCF_GC1R	TCTCTTGGAGTGTCTCCTCA
sgSite2	GAACACAAAGCATAGACTGCGGG
HEK293-site2_G2F	TCTTCACAGGCTACCCCCTA
HEK293-site2_G2R	AATCCACAGCAACACCCTCT
sgSite4	GGCACTGCGGCTGGAGGTGGGGG
HEK293-site4_G2F	TGAGCATCTACTGAGATCCT
HEK293-site4_G1R	GCCGCAGCCACTCAGAT
sgRNF2	GTCATCTTAGTCATTACCTGAGG
hRNF2_G2F	AGGAGGACTTGCCCAACTTT
hRNF2_G2R	CTGTGTCAGAACATGCTGGAA
